# Supplementary material for: Living in extreme environments: distribution of Lyciumhumile (Solanaceae), an endemic halophyte from the Altiplano-Puna region, South America
Source: PhytoKeys. 2021 Nov 8;185:1–15. doi: 10.3897/phytokeys.185.71377 (PMC8596562; doi:10.3897/phytokeys.185.71377)
Supplement: XML Treatment for Lycium humile [file phytokeys.185.71377-treatment1.xml]

<!DOCTYPE tp:taxon-treatment
  PUBLIC "-//TaxonX//DTD Taxonomic Treatment Publishing DTD v0 20100105//EN" "tax-treatment-NSO.dtd">
<tp:taxon-treatment xmlns:tp="http://www.plazi.org/taxpub"><tp:treatment-meta><kwd-group><label>Taxon classification</label><kwd>
              <named-content content-type="kingdom">Plantae</named-content>
            </kwd><kwd>
              <named-content content-type="order">Solanales</named-content>
            </kwd><kwd>
              <named-content content-type="family">Solanaceae</named-content>
            </kwd></kwd-group><mixed-citation publication-type="journal"><person-group><name><surname>Palchetti</surname><given-names>María Virginia</given-names></name><name><surname>Cantero</surname><given-names>Juan José</given-names></name><name><surname>Morales-Fierro</surname><given-names>Vanezza</given-names></name><name><surname>Barboza</surname><given-names>Gloria E.</given-names></name><name><surname>Moreira-Muñoz</surname><given-names>Andrés</given-names></name></person-group><article-title>Living in extreme environments: distribution of <italic><tp:taxon-name><tp:taxon-name-part taxon-name-part-type="genus" reg="Lycium">Lycium</tp:taxon-name-part><tp:taxon-name-part taxon-name-part-type="species" reg="humile">humile</tp:taxon-name-part></tp:taxon-name></italic> (<tp:taxon-name><tp:taxon-name-part taxon-name-part-type="family">Solanaceae</tp:taxon-name-part></tp:taxon-name>), an endemic halophyte from the Altiplano-Puna region, South America</article-title><source>PhytoKeys</source><day>08</day><month>11</month><year>2021</year><volume>185</volume><fpage>1</fpage><lpage>15</lpage><pub-id pub-id-type="doi">10.3897/phytokeys.185.71377</pub-id></mixed-citation></tp:treatment-meta><tp:nomenclature><tp:taxon-name>
            <object-id xmlns:xlink="http://www.w3.org/1999/xlink" content-type="arpha" xlink:type="simple">48820BF0-FA2A-585C-9BB5-AEA653AE261C</object-id>
            <tp:taxon-name-part taxon-name-part-type="genus" reg="Lycium">Lycium</tp:taxon-name-part>
            <tp:taxon-name-part taxon-name-part-type="species" reg="humile">humile</tp:taxon-name-part>
          </tp:taxon-name><tp:taxon-authority>Phil., Fl. Atacam. 43. 1860.</tp:taxon-authority><xref ref-type="fig" rid="F1">Fig. 1</xref></tp:nomenclature><tp:treatment-sec sec-type="material" id="SECID0E4NAC"><title>Type.</title><p>Chile. [Antofagasta: Province of Antofagasta], Ad aquas [Profetas], December [1853]–January [1854], <italic>R.A. Philippi s.n.</italic>, pro parte (lectotype, inadvertently designated as ‘type’ by <xref ref-type="bibr" rid="B27">Muñoz Pizarro 1960</xref>, pg. 116: SGO! [SGO000004448, acc. # 055683; Fig. <xref ref-type="fig" rid="F2">2</xref>], isolectotype: W n.v. [cited as isosyntype by <xref ref-type="bibr" rid="B6">Bernardello (1986)</xref>].</p></tp:treatment-sec><tp:treatment-sec sec-type="description" id="SECID0EROAC"><title>Description.</title><p>Dwarf shrubs, prostrate or ascending, up to 20 cm high, often forming dense and extensive mats, over 5 m. Subterranean organs well-developed with tangled and woody roots and rhizomes. Stems grayish-yellow, unarmed, glabrous, much branched, with slightly arched aerial branches and some stoloniferous branches. Leaves alternate or fasciculate, succulent, obovate or spatulate, light green, 2–16 mm long, 1–4 mm wide, glabrous or with occasionally glandular trichomes, sessile. Flowers 5-merous (rarely 4- or 6-merous), solitary, perfect; calyx tubular, zygomorphic, glabrous, bilabiate or irregularly toothed, the tube 3–5 mm long, the lobes sub-triangular, 1–2 mm long, ciliate at the margins; corolla white, sometimes with purple lines within, narrowly infundibuliform to tubular, barely zygomorphic, glabrous outside, the tube 12–15.5 mm long, 3–3.5 mm wide, glabrescent near the ​​insertion of the stamens inside, the lobes 2.5–3.5 mm long, 2.5–4 mm wide, ovate, with sparse cilia on the edge; stamens inserted at 2/3 from the base, at different levels, filaments unequal in length, some exserted, others included or barely exserted, with few simple hairs at their bases; ovary with prominent red-orange nectary at the base, style exserted or scarcely exserted. Berry subglobose, ca. 7–8 mm in diameter, blackish; seeds irregular, polyhedral, pale brown, up to 25 per fruit, the episperm smooth, without marked cells.</p></tp:treatment-sec><tp:treatment-sec sec-type="phenology" id="SECID0EWOAC"><title>Phenology.</title><p>Flowering late September-March; fruiting late December-April.</p></tp:treatment-sec><tp:treatment-sec sec-type="Vernacular names and uses" id="SECID0E2OAC"><title>Vernacular names and uses.</title><p>Bálsamo finito, ch’ampita (<xref ref-type="bibr" rid="B47">Villagrán and Castro 2003</xref>); jume (<xref ref-type="bibr" rid="B34">Philippi 2008</xref>; <xref ref-type="bibr" rid="B25">Medina 2012</xref>); sacha uva or sachauva (<xref ref-type="bibr" rid="B47">Villagrán and Castro 2003</xref>; <xref ref-type="bibr" rid="B7">Bernardello 2013</xref>); tomatillo (<xref ref-type="bibr" rid="B47">Villagrán and Castro 2003</xref>; <xref ref-type="bibr" rid="B25">Medina 2012</xref>); uvilla (<xref ref-type="bibr" rid="B47">Villagrán and Castro 2003</xref>); walcha (<xref ref-type="bibr" rid="B2">Aldunate et al. 1981</xref>; <xref ref-type="bibr" rid="B47">Villagrán and Castro 2003</xref>); waycha (<xref ref-type="bibr" rid="B47">Villagrán and Castro 2003</xref>; <xref ref-type="bibr" rid="B25">Medina 2012</xref>), wicha (<xref ref-type="bibr" rid="B47">Villagrán and Castro 2003</xref>; <xref ref-type="bibr" rid="B25">Medina 2012</xref>; <xref ref-type="bibr" rid="B14">Gamboa Fuentes 2014</xref>). This species has been reported as fodder (<xref ref-type="bibr" rid="B2">Aldunate et al. 1981</xref>; <xref ref-type="bibr" rid="B47">Villagrán and Castro 2003</xref>; <xref ref-type="bibr" rid="B14">Gamboa Fuentes 2014</xref>) and probably has medicinal uses associated with rituals to remove evils (<xref ref-type="bibr" rid="B47">Villagrán and Castro 2003</xref>; <xref ref-type="bibr" rid="B25">Medina 2012</xref>). Fruits have been reported as edible (<xref ref-type="bibr" rid="B34">Philippi 2008</xref>) and may have tinctorial properties (<xref ref-type="bibr" rid="B6">Bernardello 1986</xref>; <xref ref-type="bibr" rid="B47">Villagrán and Castro 2003</xref>; <xref ref-type="bibr" rid="B25">Medina 2012</xref>; <xref ref-type="bibr" rid="B14">Gamboa Fuentes 2014</xref>).</p></tp:treatment-sec><tp:treatment-sec sec-type="distribution" id="SECID0EGCAE"><title>Distribution.</title><p><italic><tp:taxon-name><tp:taxon-name-part taxon-name-part-type="genus" reg="Lycium">Lycium</tp:taxon-name-part><tp:taxon-name-part taxon-name-part-type="species" reg="humile">humile</tp:taxon-name-part></tp:taxon-name></italic> is distributed in the Andean region, southern South America (Argentina, Bolivia and Chile), at 2300–4100 m elevation (Fig. <xref ref-type="fig" rid="F3">3</xref>). In northwestern Argentina, it inhabits sites at 3000–4000 m elev. in the provinces of Catamarca (Antofagasta de la Sierra and Belén departments) and Salta (Los Andes department), and there is also a specimen collected in Jujuy province, Tumbaya department (Ancibor and Ruthsatz 65; BAA). In northeastern Chile, it occurs throughout the species’ elevation range, in the regions of Antofagasta (Antofagasta and El Loa provinces) and Atacama (Copiapó and Chañaral provinces). In southwestern Bolivia, it grows in Potosí department, at the edges of Salar de Uyuni at ca. 3600 m elev. Previous publications (<xref ref-type="bibr" rid="B6">Bernardello 1986</xref>; <xref ref-type="bibr" rid="B37">Rodriguez et al. 2018</xref>; <xref ref-type="bibr" rid="B48">Zuloaga et al. 2019</xref>) have cited the species in the Chilean region of Tarapacá, however after studying herbarium material from Chile we consider its presence on this administrative region as doubtful (see discussion).</p></tp:treatment-sec><tp:treatment-sec sec-type="habitat" id="SECID0EHDAE"><title>Habitat and ecology.</title><p>The species preferentially grows in saline clay soils, and less frequently in sandy soils. It is commonly found in saline mudflats of salars (Fig. <xref ref-type="fig" rid="F4">4</xref>). In the analyzed sites of the Altiplano-Puna region where <italic><tp:taxon-name><tp:taxon-name-part taxon-name-part-type="genus" reg="Lycium">L.</tp:taxon-name-part><tp:taxon-name-part taxon-name-part-type="species" reg="humile">humile</tp:taxon-name-part></tp:taxon-name></italic> grows, soils showed very high salinity reaching high EC (~300 dS/m) and Na<sup>+</sup> (~30 g/L) values, and low vegetation cover, with an average bare soil of 55 (SD 20.9) %. <italic><tp:taxon-name><tp:taxon-name-part taxon-name-part-type="genus" reg="Lycium">Lycium</tp:taxon-name-part><tp:taxon-name-part taxon-name-part-type="species" reg="humile">humile</tp:taxon-name-part></tp:taxon-name></italic> showed an average cover percentage of 22.9 (SD 11) % with a maximum value of ~40% in Salar de Antofalla (Catamarca, Argentina, Table <xref ref-type="table" rid="T1">1</xref>). The species occurs in plant communities with low species richness, along with <tp:taxon-name><tp:taxon-name-part taxon-name-part-type="family">Amaranthaceae</tp:taxon-name-part></tp:taxon-name>, <italic><tp:taxon-name><tp:taxon-name-part taxon-name-part-type="genus" reg="Nitrophila">Nitrophila</tp:taxon-name-part><tp:taxon-name-part taxon-name-part-type="species" reg="australis">australis</tp:taxon-name-part></tp:taxon-name></italic> Chodat &amp; Wilczek and <italic><tp:taxon-name><tp:taxon-name-part taxon-name-part-type="genus" reg="Salicornia">Salicornia</tp:taxon-name-part><tp:taxon-name-part taxon-name-part-type="species" reg="pulvinata">pulvinata</tp:taxon-name-part></tp:taxon-name></italic> R.E.Fr.; <tp:taxon-name><tp:taxon-name-part taxon-name-part-type="family">Asteraceae</tp:taxon-name-part></tp:taxon-name>, <italic><tp:taxon-name><tp:taxon-name-part taxon-name-part-type="genus" reg="Baccharis">Baccharis</tp:taxon-name-part><tp:taxon-name-part taxon-name-part-type="species" reg="acaulis">acaulis</tp:taxon-name-part></tp:taxon-name></italic> (Wedd. ex R.E.Fr.) Cabrera; <tp:taxon-name><tp:taxon-name-part taxon-name-part-type="family">Frankeniaceae</tp:taxon-name-part></tp:taxon-name>, <italic><tp:taxon-name><tp:taxon-name-part taxon-name-part-type="genus" reg="Frankenia">Frankenia</tp:taxon-name-part><tp:taxon-name-part taxon-name-part-type="species" reg="triandra">triandra</tp:taxon-name-part></tp:taxon-name></italic>; <tp:taxon-name><tp:taxon-name-part taxon-name-part-type="family">Juncaginaceae</tp:taxon-name-part></tp:taxon-name>, <italic><tp:taxon-name><tp:taxon-name-part taxon-name-part-type="genus" reg="Triglochin">Triglochin</tp:taxon-name-part><tp:taxon-name-part taxon-name-part-type="species" reg="concinna">concinna</tp:taxon-name-part></tp:taxon-name></italic> Burtt Davy; and <tp:taxon-name><tp:taxon-name-part taxon-name-part-type="family">Poaceae</tp:taxon-name-part></tp:taxon-name>, <italic><tp:taxon-name><tp:taxon-name-part taxon-name-part-type="genus" reg="Distichlis">Distichlis</tp:taxon-name-part><tp:taxon-name-part taxon-name-part-type="species" reg="humilis">humilis</tp:taxon-name-part></tp:taxon-name></italic> and <italic><tp:taxon-name><tp:taxon-name-part taxon-name-part-type="genus" reg="Distichlis">D.</tp:taxon-name-part><tp:taxon-name-part taxon-name-part-type="species" reg="spicata">spicata</tp:taxon-name-part></tp:taxon-name></italic>.</p><fig id="F4" position="float" orientation="portrait"><object-id xmlns:xlink="http://www.w3.org/1999/xlink" content-type="doi" xlink:type="simple">10.3897/phytokeys.185.71377.figure4</object-id><object-id xmlns:xlink="http://www.w3.org/1999/xlink" content-type="arpha" xlink:type="simple">074F30E3-45F6-55FB-ADD0-20099749DE71</object-id><label>Figure 4.</label><caption><p>Saline environments of the Altiplano-Puna region (South America) in which <italic><tp:taxon-name><tp:taxon-name-part taxon-name-part-type="genus" reg="Lycium">Lycium</tp:taxon-name-part><tp:taxon-name-part taxon-name-part-type="species" reg="humile">humile</tp:taxon-name-part></tp:taxon-name></italic> grows <bold>A</bold> Salar del Hombre Muerto (Catamarca, Argentina) <bold>B</bold> Los Colorados (Salta, Argentina) <bold>C</bold> Salar de Uyuni (Potosí, Bolivia).</p></caption><graphic xmlns:xlink="http://www.w3.org/1999/xlink" xlink:href="phytokeys-185-001-g004.jpg" position="float" orientation="portrait" xlink:type="simple" id="oo_607705.jpg"><uri content-type="original_file" xlink:type="simple">https://binary.pensoft.net/fig/607705</uri></graphic></fig></tp:treatment-sec><tp:treatment-sec sec-type="conservation status" id="SECID0ERIAE"><title>Conservation status.</title><p>According to the IUCN criteria (<xref ref-type="bibr" rid="B18">IUCN 2019</xref>), a category of Least Concern (<abbrev xmlns:xlink="http://www.w3.org/1999/xlink" xlink:title="Least Concern" id="ABBRID0E2IAE" xlink:type="simple">LC</abbrev>; B, C and D criteria) is recommended for <italic><tp:taxon-name><tp:taxon-name-part taxon-name-part-type="genus" reg="Lycium">Lycium</tp:taxon-name-part><tp:taxon-name-part taxon-name-part-type="species" reg="humile">humile</tp:taxon-name-part></tp:taxon-name></italic>, based on its extent of occurrence of 190,477 km<sup>2</sup>, area of occupancy of more than 2,000 km<sup>2</sup>, and large population size with more than 10,000 mature individuals observed. Large mining operations in the Andes may produce a continuing decline of area, extent and/or quality of habitat (<xref ref-type="bibr" rid="B39">Schiaffini 2013</xref>; <xref ref-type="bibr" rid="B22">Liu et al. 2019</xref>) which could adversely affect some subpopulations located at specific sites of the salars. But considering its widespread occurrence and healthy populations found in several locations within protected areas in Argentina (Laguna Blanca Biosphere Reserve, Lagunas Altoandinas y Puneñas de Catamarca Ramsar Site and Los Andes Provincial Reserve) and Chile (Llullaillaco National Park), this activity may not represent a current threat to this species at regional scale.</p><table-wrap id="T1" position="float" orientation="portrait"><label>Table 1.</label><caption><p>Edaphic variables of saturated paste extract, bare soil and soil covered by <italic><tp:taxon-name><tp:taxon-name-part taxon-name-part-type="genus" reg="Lycium">L.</tp:taxon-name-part><tp:taxon-name-part taxon-name-part-type="species" reg="humile">humile</tp:taxon-name-part></tp:taxon-name></italic> for each study site. Specimen vouchers were deposited at CORD.</p></caption><table id="TID0E1ZAG" rules="all"><tbody><tr><td rowspan="2" colspan="1">
                    <bold>Site</bold>
                  </td><td rowspan="2" colspan="1">
                    <bold>Geographical coordinates</bold>
                  </td><td rowspan="2" colspan="1">
                    <bold>Specimen voucher</bold>
                  </td><td rowspan="1" colspan="6">
                    <bold>Edaphic variables</bold>
                  </td><td rowspan="2" colspan="1">
                    <bold>Bare soil (%)</bold>
                  </td><td rowspan="2" colspan="1">
                    <bold>Soil covered by <italic><tp:taxon-name><tp:taxon-name-part taxon-name-part-type="genus" reg="Lycium">L.</tp:taxon-name-part><tp:taxon-name-part taxon-name-part-type="species" reg="humile">humile</tp:taxon-name-part></tp:taxon-name></italic> (%)</bold>
                  </td></tr><tr><td rowspan="1" colspan="1">
                    <bold>Cl–(mg/L)</bold>
                  </td><td rowspan="1" colspan="1">
                    <bold>Ca<sup>2+</sup> (mg/L)</bold>
                  </td><td rowspan="1" colspan="1">
                    <bold>Mg<sup>2+</sup> (mg/L)</bold>
                  </td><td rowspan="1" colspan="1">
                    <bold>Na<sup>+</sup> (mg/L)</bold>
                  </td><td rowspan="1" colspan="1">
                    <bold>pH</bold>
                  </td><td rowspan="1" colspan="1">
                    <bold>EC (dS/m)</bold>
                  </td></tr><tr><td rowspan="1" colspan="1">Laguna Pasto Ventura</td><td rowspan="1" colspan="1">
                    <named-content xmlns:xlink="http://www.w3.org/1999/xlink" content-type="dwc:verbatimCoordinates" xlink:type="simple">
                      <named-content content-type="geo-json" specific-use="{&#34;type&#34;:&#34;Point&#34;,&#34;coordinates&#34;:[-67.157388,-26.733555]}" id="NCID0EYNAE" xlink:type="simple">26°44.0133'S; 67°9.4433'W</named-content>
                    </named-content>
                  </td><td rowspan="1" colspan="1">Barboza G.E. et al. 4725</td><td rowspan="1" colspan="1">1134.0</td><td rowspan="1" colspan="1">48.0</td><td rowspan="1" colspan="1">14.0</td><td rowspan="1" colspan="1">2144.1</td><td rowspan="1" colspan="1">7.4</td><td rowspan="1" colspan="1">99.2</td><td rowspan="1" colspan="1">15.6</td><td rowspan="1" colspan="1">16.9</td></tr><tr><td rowspan="1" colspan="1">Carachi Pampa</td><td rowspan="1" colspan="1">
                    <named-content xmlns:xlink="http://www.w3.org/1999/xlink" content-type="dwc:verbatimCoordinates" xlink:type="simple">
                      <named-content content-type="geo-json" specific-use="{&#34;type&#34;:&#34;Point&#34;,&#34;coordinates&#34;:[-67.489667,-26.434388]}" id="NCID0EDPAE" xlink:type="simple">26°26.0633'S; 67°29.38'W</named-content>
                    </named-content>
                  </td><td rowspan="1" colspan="1">Barboza G.E. et al. 4304</td><td rowspan="1" colspan="1">14512.4</td><td rowspan="1" colspan="1">1500.0</td><td rowspan="1" colspan="1">1518.8</td><td rowspan="1" colspan="1">12000.0</td><td rowspan="1" colspan="1">9.8</td><td rowspan="1" colspan="1">112.5</td><td rowspan="1" colspan="1">70.6</td><td rowspan="1" colspan="1">17.7</td></tr><tr><td rowspan="1" colspan="1">Salar de Antofalla</td><td rowspan="1" colspan="1">
                    <named-content xmlns:xlink="http://www.w3.org/1999/xlink" content-type="dwc:verbatimCoordinates" xlink:type="simple">
                      <named-content content-type="geo-json" specific-use="{&#34;type&#34;:&#34;Point&#34;,&#34;coordinates&#34;:[-67.580917,-25.532167]}" id="NCID0EOQAE" xlink:type="simple">25°31.93'S; 67°34.855'W</named-content>
                    </named-content>
                  </td><td rowspan="1" colspan="1">Barboza G.E. et al. 4313</td><td rowspan="1" colspan="1">23181.5</td><td rowspan="1" colspan="1">480.0</td><td rowspan="1" colspan="1">60.8</td><td rowspan="1" colspan="1">14875.0</td><td rowspan="1" colspan="1">8.7</td><td rowspan="1" colspan="1">160.0</td><td rowspan="1" colspan="1">52.8</td><td rowspan="1" colspan="1">39.2</td></tr><tr><td rowspan="1" colspan="1">Salar del Hombre Muerto</td><td rowspan="1" colspan="1">
                    <named-content xmlns:xlink="http://www.w3.org/1999/xlink" content-type="dwc:verbatimCoordinates" xlink:type="simple">
                      <named-content content-type="geo-json" specific-use="{&#34;type&#34;:&#34;Point&#34;,&#34;coordinates&#34;:[-67.172833,-25.463362]}" id="NCID0EZRAE" xlink:type="simple">25°27.8017'S; 67°10.37'W</named-content>
                    </named-content>
                  </td><td rowspan="1" colspan="1">Barboza G.E. et al. 4309b</td><td rowspan="1" colspan="1">31311.0</td><td rowspan="1" colspan="1">1800.0</td><td rowspan="1" colspan="1">741.2</td><td rowspan="1" colspan="1">17125.0</td><td rowspan="1" colspan="1">8.3</td><td rowspan="1" colspan="1">182.5</td><td rowspan="1" colspan="1">55.5</td><td rowspan="1" colspan="1">34.4</td></tr><tr><td rowspan="1" colspan="1">Salar Tolar Grande</td><td rowspan="1" colspan="1">
                    <named-content xmlns:xlink="http://www.w3.org/1999/xlink" content-type="dwc:verbatimCoordinates" xlink:type="simple">
                      <named-content content-type="geo-json" specific-use="{&#34;type&#34;:&#34;Point&#34;,&#34;coordinates&#34;:[-67.391305,-24.592917]}" id="NCID0EETAE" xlink:type="simple">24°35.575'S; 67°23.4783'W</named-content>
                    </named-content>
                  </td><td rowspan="1" colspan="1">Barboza G.E. et al. 4749</td><td rowspan="1" colspan="1">3200.0</td><td rowspan="1" colspan="1">25.0</td><td rowspan="1" colspan="1">4.0</td><td rowspan="1" colspan="1">20281.7</td><td rowspan="1" colspan="1">7.9</td><td rowspan="1" colspan="1">203.3</td><td rowspan="1" colspan="1">61.5</td><td rowspan="1" colspan="1">12.8</td></tr><tr><td rowspan="1" colspan="1">Los Colorados</td><td rowspan="1" colspan="1">
                    <named-content xmlns:xlink="http://www.w3.org/1999/xlink" content-type="dwc:verbatimCoordinates" xlink:type="simple">
                      <named-content content-type="geo-json" specific-use="{&#34;type&#34;:&#34;Point&#34;,&#34;coordinates&#34;:[-67.136805,-24.590362]}" id="NCID0EPUAE" xlink:type="simple">24°35.4217'S; 67°8.2083'W</named-content>
                    </named-content>
                  </td><td rowspan="1" colspan="1">Barboza G.E. et al. 4347</td><td rowspan="1" colspan="1">45191.5</td><td rowspan="1" colspan="1">440.0</td><td rowspan="1" colspan="1">2940.3</td><td rowspan="1" colspan="1">25375.0</td><td rowspan="1" colspan="1">8.5</td><td rowspan="1" colspan="1">290.0</td><td rowspan="1" colspan="1">82.0</td><td rowspan="1" colspan="1">28.1</td></tr><tr><td rowspan="1" colspan="1">Salar del Diablo</td><td rowspan="1" colspan="1">
                    <named-content xmlns:xlink="http://www.w3.org/1999/xlink" content-type="dwc:verbatimCoordinates" xlink:type="simple">
                      <named-content content-type="geo-json" specific-use="{&#34;type&#34;:&#34;Point&#34;,&#34;coordinates&#34;:[-67.262778,-24.631112]}" id="NCID0E1VAE" xlink:type="simple">24°37.8667'S; 67°15.7667'W</named-content>
                    </named-content>
                  </td><td rowspan="1" colspan="1">Barboza G.E. et al. 4349</td><td rowspan="1" colspan="1">46576.0</td><td rowspan="1" colspan="1">580.0</td><td rowspan="1" colspan="1">437.4</td><td rowspan="1" colspan="1">29375.0</td><td rowspan="1" colspan="1">8.0</td><td rowspan="1" colspan="1">290.0</td><td rowspan="1" colspan="1">47.2</td><td rowspan="1" colspan="1">11.2</td></tr><tr><td rowspan="1" colspan="3">
                    <bold>Total average</bold>
                  </td><td rowspan="1" colspan="1">23586.6</td><td rowspan="1" colspan="1">696.1</td><td rowspan="1" colspan="1">816.6</td><td rowspan="1" colspan="1">17310.8</td><td rowspan="1" colspan="1">8.4</td><td rowspan="1" colspan="1">191.1</td><td rowspan="1" colspan="1">55.0</td><td rowspan="1" colspan="1">22.9</td></tr><tr><td rowspan="1" colspan="3">
                    <bold>Standard deviation (SD)</bold>
                  </td><td rowspan="1" colspan="1">18516.6</td><td rowspan="1" colspan="1">690.5</td><td rowspan="1" colspan="1">1082.3</td><td rowspan="1" colspan="1">8977.8</td><td rowspan="1" colspan="1">0.7</td><td rowspan="1" colspan="1">76.8</td><td rowspan="1" colspan="1">20.9</td><td rowspan="1" colspan="1">11.0</td></tr></tbody></table></table-wrap></tp:treatment-sec><tp:treatment-sec sec-type="New country record" id="SECID0EYYAE"><title>New country record.</title><p>Bolivia. Potosí: Dept. Daniel Campos, Uyuni, entrando a Coqueza por el propio salar de Uyuni; <named-content xmlns:xlink="http://www.w3.org/1999/xlink" content-type="dwc:verbatimCoordinates" xlink:type="simple"><named-content content-type="geo-json" specific-use="{&#34;type&#34;:&#34;Point&#34;,&#34;coordinates&#34;:[-67.622778,-9.903888]}" id="NCID0EBZAE" xlink:type="simple">9°54.2333'S; 67°37.3667'W</named-content></named-content>; 3665 m elev.; 13 Dec. 2017; G.E. Barboza 4868 (CORD00086059; LPB).</p></tp:treatment-sec><tp:treatment-sec sec-type="Taxonomic note" id="SECID0EGZAE"><title>Taxonomic note.</title><p>R.A. <xref ref-type="bibr" rid="B33">Philippi (1860)</xref> described <italic><tp:taxon-name><tp:taxon-name-part taxon-name-part-type="genus" reg="Lycium">L.</tp:taxon-name-part><tp:taxon-name-part taxon-name-part-type="species" reg="humile">humile</tp:taxon-name-part></tp:taxon-name></italic> based on his plant collections from his trip to the Atacama Desert during the summer of 1853–1854. The protologue mentioned three localities in Antofagasta, Chile: “primum prope Cachiyuyal 25°22' lat. m. 4000 p.s.m. legi, deinde ad aquam Profetas dictam 24°45' lat. m., 9000 p.s.m., in valle Chaco 25°15' lat. m., 8500 p.s.m.”. Of these three syntypes, <xref ref-type="bibr" rid="B27">Muñoz Pizarro (1960)</xref> found a single sheet at SGO (acc. # 055683; Fig. <xref ref-type="fig" rid="F2">2</xref>) that matches the species and the protologue, being designated by him as “type” of <italic><tp:taxon-name><tp:taxon-name-part taxon-name-part-type="genus" reg="Lycium">L.</tp:taxon-name-part><tp:taxon-name-part taxon-name-part-type="species" reg="humile">humile</tp:taxon-name-part></tp:taxon-name></italic>. We consider his citation as an inadvertent lectotypification (see article 7.11 in <xref ref-type="bibr" rid="B45">Turland et al. 2018</xref>).</p><p>The sheet SGO 055683 bears two labels with different localities, collectors and dates. One label reads “<italic><tp:taxon-name><tp:taxon-name-part taxon-name-part-type="genus" reg="Lycium">Lycium</tp:taxon-name-part><tp:taxon-name-part taxon-name-part-type="species" reg="humile">humile</tp:taxon-name-part></tp:taxon-name></italic> Ph., incolis Jume, Ad aquas [Profetas] deserti frequens, Decembri. Januario, Ph.”, it agrees with the protologue. The other label reads “<italic><tp:taxon-name><tp:taxon-name-part taxon-name-part-type="genus" reg="Lycium">Lycium</tp:taxon-name-part><tp:taxon-name-part taxon-name-part-type="species" reg="humile">humile</tp:taxon-name-part></tp:taxon-name></italic> Ph., Juntas arriba, januar 1885, F. Ph.”, which belongs to a collection done by F. Philippi after the description of the species (1860) and is therefore not original material. All material mounted on this single herbarium sheet belongs to <italic><tp:taxon-name><tp:taxon-name-part taxon-name-part-type="genus" reg="Lycium">L.</tp:taxon-name-part><tp:taxon-name-part taxon-name-part-type="species" reg="humile">humile</tp:taxon-name-part></tp:taxon-name></italic> and it is impossible to recognize the branches which were gathered by R.A. Philippi. In fact, the sheet also has a label written by Muñoz Pizarro indicating that there is a mix (‘mezcla!’), which likely refers to mixed material.</p><p>After the work of Muñoz Pizarro, <xref ref-type="bibr" rid="B7">Bernardello (2013)</xref> selected as the lectotype of <italic><tp:taxon-name><tp:taxon-name-part taxon-name-part-type="genus" reg="Lycium">L.</tp:taxon-name-part><tp:taxon-name-part taxon-name-part-type="species" reg="humile">humile</tp:taxon-name-part></tp:taxon-name></italic> the specimen SGO 055684, whose label reads “Encantada, Chaco”. Although the second locality “Chaco” is mentioned in the protologue, this specimen cannot be considered as lectotype because it was collected by K. Reiche (inferred by the handwriting of the collector; <xref ref-type="bibr" rid="B28">Muñoz-Schick et al. 2012</xref>) after the publication of the protologue and therefore it is not original material (see article 9.4 in <xref ref-type="bibr" rid="B45">Turland et al. 2018</xref>).</p></tp:treatment-sec><tp:treatment-sec><!--Section generated to contain objects referenced in tp:taxon-treatment.--><fig id="F1" position="float" orientation="portrait"><object-id xmlns:xlink="http://www.w3.org/1999/xlink" content-type="doi" xlink:type="simple">10.3897/phytokeys.185.71377.figure1</object-id><object-id xmlns:xlink="http://www.w3.org/1999/xlink" content-type="arpha" xlink:type="simple">AB04519E-20C8-5B9F-AD29-2D584D6FADD4</object-id><label>Figure 1.</label><caption><p><italic><tp:taxon-name><tp:taxon-name-part taxon-name-part-type="genus" reg="Lycium">Lycium</tp:taxon-name-part><tp:taxon-name-part taxon-name-part-type="species" reg="humile">humile</tp:taxon-name-part></tp:taxon-name></italic><bold>A</bold> overview of a plant in its habitat <bold>B</bold> flower <bold>C</bold> fruits <bold>D</bold> plant architecture.</p></caption><graphic xmlns:xlink="http://www.w3.org/1999/xlink" xlink:href="phytokeys-185-001-g001.jpg" position="float" orientation="portrait" xlink:type="simple" id="oo_607702.jpg"><uri content-type="original_file" xlink:type="simple">https://binary.pensoft.net/fig/607702</uri></graphic></fig><fig id="F2" position="float" orientation="portrait"><object-id xmlns:xlink="http://www.w3.org/1999/xlink" content-type="doi" xlink:type="simple">10.3897/phytokeys.185.71377.figure2</object-id><object-id xmlns:xlink="http://www.w3.org/1999/xlink" content-type="arpha" xlink:type="simple">EFEE27B0-9531-5B2C-B5C1-7BB86146E6FC</object-id><label>Figure 2.</label><caption><p>Lectotype of <italic><tp:taxon-name><tp:taxon-name-part taxon-name-part-type="genus" reg="Lycium">Lycium</tp:taxon-name-part><tp:taxon-name-part taxon-name-part-type="species" reg="humile">humile</tp:taxon-name-part></tp:taxon-name></italic> Phil. (SGO 055683). Digital image by courtesy of the Museo Nacional de Historia Natural.</p></caption><graphic xmlns:xlink="http://www.w3.org/1999/xlink" xlink:href="phytokeys-185-001-g002.jpg" position="float" orientation="portrait" xlink:type="simple" id="oo_607703.jpg"><uri content-type="original_file" xlink:type="simple">https://binary.pensoft.net/fig/607703</uri></graphic></fig><fig id="F3" position="float" orientation="portrait"><object-id xmlns:xlink="http://www.w3.org/1999/xlink" content-type="doi" xlink:type="simple">10.3897/phytokeys.185.71377.figure3</object-id><object-id xmlns:xlink="http://www.w3.org/1999/xlink" content-type="arpha" xlink:type="simple">D9154639-FCCA-5932-AFFD-4B71BE7BB9A2</object-id><label>Figure 3.</label><caption><p>Distribution map of <italic><tp:taxon-name><tp:taxon-name-part taxon-name-part-type="genus" reg="Lycium">Lycium</tp:taxon-name-part><tp:taxon-name-part taxon-name-part-type="species" reg="humile">humile</tp:taxon-name-part></tp:taxon-name></italic> (light-blue circles) in the Altiplano-Puna region.</p></caption><graphic xmlns:xlink="http://www.w3.org/1999/xlink" xlink:href="phytokeys-185-001-g003.jpg" position="float" orientation="portrait" xlink:type="simple" id="oo_607704.jpg"><uri content-type="original_file" xlink:type="simple">https://binary.pensoft.net/fig/607704</uri></graphic></fig></tp:treatment-sec><ref-list><ref id="B27"><mixed-citation xmlns:xlink="http://www.w3.org/1999/xlink" xlink:type="simple"><person-group><name name-style="western"><surname>Muñoz Pizarro</surname><given-names>C</given-names></name></person-group> (<year>1960</year>) <source>Las especies de plantas descritas por RA Philippi en el siglo XIX. Estudio crítico en la identificación de sus tipos nomenclaturales.</source><publisher-name>Ediciones de la Universidad de Chile</publisher-name>, <publisher-loc>Santiago de Chile</publisher-loc>, <size units="page">189 pp</size>.</mixed-citation></ref><ref id="B6"><mixed-citation xmlns:xlink="http://www.w3.org/1999/xlink" xlink:type="simple"><person-group><name name-style="western"><surname>Bernardello</surname><given-names>G</given-names></name></person-group> (<year>1986</year>) <article-title>Revisión taxonómica de las especies sudamericanas de <italic><tp:taxon-name><tp:taxon-name-part taxon-name-part-type="genus">Lycium</tp:taxon-name-part></tp:taxon-name></italic> (<tp:taxon-name><tp:taxon-name-part taxon-name-part-type="family">Solanaceae</tp:taxon-name-part></tp:taxon-name>).</article-title><source>Boletín de la Academia Nacional de Ciencias</source><volume>57</volume>: <fpage>173</fpage>–<lpage>356</lpage>.</mixed-citation></ref><ref id="B47"><mixed-citation xmlns:xlink="http://www.w3.org/1999/xlink" xlink:type="simple"><person-group><name name-style="western"><surname>Villagrán</surname><given-names>C</given-names></name><name name-style="western"><surname>Castro</surname><given-names>V</given-names></name></person-group> (<year>2003</year>) <source>Ciencia indígena de los Andes del norte de Chile.</source><publisher-name>Editorial Universitaria</publisher-name>, <publisher-loc>Santiago de Chile</publisher-loc>, <size units="page">361 pp</size>.</mixed-citation></ref><ref id="B34"><mixed-citation xmlns:xlink="http://www.w3.org/1999/xlink" xlink:type="simple"><person-group><name name-style="western"><surname>Philippi</surname><given-names>RA</given-names></name></person-group> (<year>2008</year>) <source>Viaje al desierto de Atacama. 2<sup>nd</sup> ed.</source><publisher-name>Cámara Chilena de la Construcción</publisher-name>, <publisher-loc>Pontificia Universidad Católica de Chile &amp; Dirección de Bibliotecas, Archivos y Museos, Santiago de Chile</publisher-loc>, <size units="page">417 pp</size>. <ext-link xlink:type="simple" ext-link-type="uri" xlink:href="http://www.bibliotecanacionaldigital.gob.cl/bnd/632/w3-article-355600.html">http://www.bibliotecanacionaldigital.gob.cl/bnd/632/w3-article-355600.html</ext-link> [accessed 30.12.2020]</mixed-citation></ref><ref id="B25"><mixed-citation xmlns:xlink="http://www.w3.org/1999/xlink" xlink:type="simple"><person-group><name name-style="western"><surname>Medina</surname><given-names>P</given-names></name></person-group> (<year>2012</year>) <article-title>Flora.</article-title> In: <person-group><name name-style="western"><surname>Novoa</surname><given-names>FF</given-names></name><name name-style="western"><surname>Contreras</surname><given-names>M</given-names></name></person-group> (<role>Eds</role>) <issue-title>Guía de Campo: Flora y Fauna en Michilla, El Tesoro y Esperanza.</issue-title><source>Ediciones del Centro de Ecología Aplicada, Santiago</source>, <fpage>158</fpage>–<lpage>229</lpage>. <ext-link xlink:type="simple" ext-link-type="uri" xlink:href="https://www.aminerals.cl/media/5525/flora-fauna-michilla.pdf">https://www.aminerals.cl/media/5525/flora-fauna-michilla.pdf</ext-link> [accessed 30.12.2020]</mixed-citation></ref><ref id="B7"><mixed-citation xmlns:xlink="http://www.w3.org/1999/xlink" xlink:type="simple"><person-group><name name-style="western"><surname>Bernardello</surname><given-names>G</given-names></name></person-group> (<year>2013</year>) <article-title><italic><tp:taxon-name><tp:taxon-name-part taxon-name-part-type="genus">Lycium</tp:taxon-name-part></tp:taxon-name></italic>.</article-title> In: <person-group><name name-style="western"><surname>Zuloaga</surname><given-names>F</given-names></name><name name-style="western"><surname>Belgrano</surname><given-names>M</given-names></name><name name-style="western"><surname>Anton</surname><given-names>A</given-names></name></person-group> (<role>Eds</role>) <issue-title>Flora Argentina: Vol.</issue-title><source>13, <tp:taxon-name><tp:taxon-name-part taxon-name-part-type="family">Solanaceae</tp:taxon-name-part></tp:taxon-name>. IBODA-IMBIV, CONICET, San Isidro</source>, <fpage>47</fpage>–<lpage>75</lpage>.</mixed-citation></ref><ref id="B2"><mixed-citation xmlns:xlink="http://www.w3.org/1999/xlink" xlink:type="simple"><person-group><name name-style="western"><surname>Aldunate</surname><given-names>C</given-names></name><name name-style="western"><surname>Armesto</surname><given-names>J</given-names></name><name name-style="western"><surname>Castro</surname><given-names>V</given-names></name><name name-style="western"><surname>Villagrán</surname><given-names>C</given-names></name></person-group> (<year>1981</year>) <article-title>Estudio etnobotánico en una comunidad precordillerana de Antofagasta: Toconce.</article-title><source>Boletín del Museo Nacional de Historia Natural</source><volume>38</volume>: <fpage>183</fpage>–<lpage>223</lpage>. <ext-link xlink:type="simple" ext-link-type="uri" xlink:href="https://publicaciones.mnhn.gob.cl/668/articles-64174_archivo_01.pdf">https://publicaciones.mnhn.gob.cl/668/articles-64174_archivo_01.pdf</ext-link></mixed-citation></ref><ref id="B14"><mixed-citation xmlns:xlink="http://www.w3.org/1999/xlink" xlink:type="simple"><person-group><name name-style="western"><surname>Gamboa Fuentes</surname><given-names>FM</given-names></name></person-group> (<year>2014</year>) Caracterización florística, vegetacional y etnobotánica de la Reserva Nacional Alto Loa, II Región de Antofagasta, Chile. Mg Thesis, University of Chile, Santiago.</mixed-citation></ref><ref id="B37"><mixed-citation xmlns:xlink="http://www.w3.org/1999/xlink" xlink:type="simple"><person-group><name name-style="western"><surname>Rodriguez</surname><given-names>R</given-names></name><name name-style="western"><surname>Marticorena</surname><given-names>C</given-names></name><name name-style="western"><surname>Alarcón</surname><given-names>D</given-names></name><name name-style="western"><surname>Baeza</surname><given-names>C</given-names></name><name name-style="western"><surname>Cavieres</surname><given-names>L</given-names></name><name name-style="western"><surname>Finot</surname><given-names>VL</given-names></name><name name-style="western"><surname>Fuentes</surname><given-names>N</given-names></name><name name-style="western"><surname>Kiessling</surname><given-names>A</given-names></name><name name-style="western"><surname>Mihoc</surname><given-names>M</given-names></name><name name-style="western"><surname>Pauchard</surname><given-names>A</given-names></name><name name-style="western"><surname>Ruiz</surname><given-names>E</given-names></name><name name-style="western"><surname>Sanchez</surname><given-names>P</given-names></name><name name-style="western"><surname>Marticorena</surname><given-names>A</given-names></name></person-group> (<year>2018</year>) <article-title>Catálogo de las plantas vasculares de Chile. Gayana.</article-title><source>Botánica</source><volume>75</volume>(<issue>1</issue>): <fpage>1</fpage>–<lpage>430</lpage>. <ext-link xlink:type="simple" ext-link-type="doi" xlink:href="10.4067/S0717-66432018000100001">https://doi.org/10.4067/S0717-66432018000100001</ext-link></mixed-citation></ref><ref id="B48"><mixed-citation xmlns:xlink="http://www.w3.org/1999/xlink" xlink:type="simple"><person-group><name name-style="western"><surname>Zuloaga</surname><given-names>FO</given-names></name><name name-style="western"><surname>Belgrano</surname><given-names>MJ</given-names></name><name name-style="western"><surname>Zanotti</surname><given-names>CA</given-names></name></person-group> (<year>2019</year>) <article-title>Actualización del catálogo de las plantas vasculares del Cono Sur.</article-title><source>Darwiniana</source><volume>7</volume>(<issue>2</issue>): <fpage>208</fpage>–<lpage>278</lpage>. <ext-link xlink:type="simple" ext-link-type="doi" xlink:href="10.14522/darwiniana.2019.72.861">https://doi.org/10.14522/darwiniana.2019.72.861</ext-link></mixed-citation></ref><ref id="B18"><mixed-citation xmlns:xlink="http://www.w3.org/1999/xlink" xlink:type="simple"><institution xlink:type="simple">IUCN</institution> (<year>2019</year>) Guidelines for Using the IUCN Red List Categories and Criteria. Version 14. Prepared by the Standards and Petitions Committee. <ext-link xlink:type="simple" ext-link-type="uri" xlink:href="http://www.iucnredlist.org/documents/RedListGuidelines.pdf">http://www.iucnredlist.org/documents/RedListGuidelines.pdf</ext-link> [accessed 11.12.2020]</mixed-citation></ref><ref id="B39"><mixed-citation xmlns:xlink="http://www.w3.org/1999/xlink" xlink:type="simple"><person-group><name name-style="western"><surname>Schiaffini</surname><given-names>H</given-names></name></person-group> (<year>2013</year>) <article-title>Litio, llamas y sal en la Puna argentina. Pueblos originarios y expropiación en torno al control territorial de Salinas Grandes.</article-title><source>Revista de la Carrera de Sociología</source><volume>3</volume>(<issue>3</issue>): <fpage>121</fpage>–<lpage>136</lpage>. <ext-link xlink:type="simple" ext-link-type="uri" xlink:href="https://publicaciones.sociales.uba.ar/index.php/entramadosyperspectivas/article/view/152">https://publicaciones.sociales.uba.ar/index.php/entramadosyperspectivas/article/view/152</ext-link> [accessed 06.07.2021]</mixed-citation></ref><ref id="B22"><mixed-citation xmlns:xlink="http://www.w3.org/1999/xlink" xlink:type="simple"><person-group><name name-style="western"><surname>Liu</surname><given-names>W</given-names></name><name name-style="western"><surname>Agusdinata</surname><given-names>DB</given-names></name><name name-style="western"><surname>Myint</surname><given-names>SW</given-names></name></person-group> (<year>2019</year>) <article-title>Spatiotemporal patterns of lithium mining and environmental degradation in the Atacama Salt Flat, Chile.</article-title><source>International Journal of Applied Earth Observation and Geoinformation</source><volume>80</volume>: <fpage>145</fpage>–<lpage>156</lpage>. <ext-link xlink:type="simple" ext-link-type="doi" xlink:href="10.1016/j.jag.2019.04.016">https://doi.org/10.1016/j.jag.2019.04.016</ext-link></mixed-citation></ref><ref id="B33"><mixed-citation xmlns:xlink="http://www.w3.org/1999/xlink" xlink:type="simple"><person-group><name name-style="western"><surname>Philippi</surname><given-names>RA</given-names></name></person-group> (<year>1860</year>) <source>Florula Atacamensis seu enumeratio plantarum quas in itinere per desertum Atacamense.</source><publisher-name>Eduard Anton</publisher-name>, <publisher-loc>Halle</publisher-loc>, <size units="page">62 pp</size>. <ext-link xlink:type="simple" ext-link-type="doi" xlink:href="10.5962/bhl.title.162865">https://doi.org/10.5962/bhl.title.162865</ext-link></mixed-citation></ref><ref id="B45"><mixed-citation xmlns:xlink="http://www.w3.org/1999/xlink" xlink:type="simple"><person-group><name name-style="western"><surname>Turland</surname><given-names>NJ</given-names></name><name name-style="western"><surname>Wiersema</surname><given-names>JH</given-names></name><name name-style="western"><surname>Barrie</surname><given-names>FR</given-names></name><name name-style="western"><surname>Greuter</surname><given-names>W</given-names></name><name name-style="western"><surname>Hawksworth</surname><given-names>DL</given-names></name><name name-style="western"><surname>Herendeen</surname><given-names>PS</given-names></name><name name-style="western"><surname>Knapp</surname><given-names>S</given-names></name><name name-style="western"><surname>Kusber</surname><given-names>W-H</given-names></name><name name-style="western"><surname>Li</surname><given-names>D-Z</given-names></name><name name-style="western"><surname>Marhold</surname><given-names>K</given-names></name><name name-style="western"><surname>May</surname><given-names>TW</given-names></name><name name-style="western"><surname>McNeill</surname><given-names>J</given-names></name><name name-style="western"><surname>Monro</surname><given-names>AM</given-names></name><name name-style="western"><surname>Prado</surname><given-names>J</given-names></name><name name-style="western"><surname>Price</surname><given-names>MJ</given-names></name><name name-style="western"><surname>Smith</surname><given-names>GF [Eds]</given-names></name></person-group> (<year>2018</year>) International code of nomenclature for algae, fungi, and plants (Shenzhen Code) adopted by the Nineteenth International Botanical Congress Shenzhen, China, July 2017. Regnum Vegetabile 159. Koeltz Botanical Books, Glashütten. <ext-link xlink:type="simple" ext-link-type="doi" xlink:href="10.12705/Code.2018">https://doi.org/10.12705/Code.2018</ext-link></mixed-citation></ref><ref id="B28"><mixed-citation xmlns:xlink="http://www.w3.org/1999/xlink" xlink:type="simple"><person-group><name name-style="western"><surname>Muñoz-Schick</surname><given-names>M</given-names></name><name name-style="western"><surname>Morales</surname><given-names>V</given-names></name><name name-style="western"><surname>Moreira-Muñoz</surname><given-names>A</given-names></name></person-group> (<year>2012</year>) <article-title>La colección de tipos de plantas vasculares del Herbario Nacional de Chile (SGO): Análisis histórico, temporal y espacial. Gayana.</article-title><source>Botánica</source><volume>69</volume>(<issue>1</issue>): <fpage>123</fpage>–<lpage>135</lpage>. <ext-link xlink:type="simple" ext-link-type="doi" xlink:href="10.4067/S0717-66432012000100012">https://doi.org/10.4067/S0717-66432012000100012</ext-link></mixed-citation></ref></ref-list></tp:taxon-treatment>
